# Supplementary material for: Retinal Injury Activates Complement Expression in Müller Cells Leading to Neuroinflammation and Photoreceptor Cell Death
Source: Cells. 2023 Jun 30;12(13):1754. doi: 10.3390/cells12131754 (PMC10340218; doi:10.3390/cells12131754)
Supplement: Supplementary file 1 [file cells-12-01754-s001.zip]

Archive with 1 entries (1 files):
- cells-2407807-supplementary.pdf
